# Supplementary material for: A novel biomarker of amnestic MCI based on dynamic cross-frequency coupling patterns during cognitive brain responses
Source: Front Neurosci. 2015 Oct 20;9:350. doi: 10.3389/fnins.2015.00350 (PMC4611062; doi:10.3389/fnins.2015.00350)
Supplement: Supplementary file 1 [file CFC_patterns_MCI_biomarker.ZIP]

Archive with 11 entries (10 files):
- CFC_patterns_MCI_biomarker/
- CFC_patterns_MCI_biomarker/ensemble_averages_8fr_bands.mat
- CFC_patterns_MCI_biomarker/FV_from_TV_PAC_analysis.mat
- CFC_patterns_MCI_biomarker/Guide2_MatlabCode_4_CFC_based_MCI_detection.docx
- CFC_patterns_MCI_biomarker/memo1_contrasting_temporal_patterning_of_averages.m
- CFC_patterns_MCI_biomarker/memo2_contrasting_CFC_in_EPRS_EPs_single_subject_analysis.m
- CFC_patterns_MCI_biomarker/memo3_feature_selection_classification_from_PAC_array.m
- CFC_patterns_MCI_biomarker/moving_multitrial_pac.m
- CFC_patterns_MCI_biomarker/moving_multitrial_pac2.m
- CFC_patterns_MCI_biomarker/single_trial_data.mat
- CFC_patterns_MCI_biomarker/stack_plot.m
