# Supplementary material for: A novel biomarker of amnestic MCI based on dynamic cross-frequency coupling patterns during cognitive brain responses
Source: Front Neurosci. 2015 Oct 20;9:350. doi: 10.3389/fnins.2015.00350 (PMC4611062; doi:10.3389/fnins.2015.00350)
Supplement: Supplementary file 1 [file CFC_patterns_MCI_biomarker.ZIP › CFC_patterns_MCI_biomarker/moving_multitrial_pac2.m]

function [temporal_plv,Times]=moving_multitrial_pac2(signals,srate,Pf1,Pf2,Af1,Af2,window,step)
%estimation of phase-amplitude cross-frequency coupling
%[temporal_plv,Times]=multitrial_pac2(signals,srate,Pf1,Pf2,Af1,Af2,window,step)
% Inputs:
% signals = Single_trial- time series
% srate = frequency range
% Pf1,Pf2 = frequency range of the low-frequency
% Af1,Af2 = frequency range of the high-frequency
%    window,step : width of temporal segments.... ; stepping window
%    Times -> the central-latency of each segment      
%          
% Outputs:
% temporal_plv = Phase-Amplitude Coupling array over the different temporal segments

%Cohen MX."Assessing transient cross-frequency coupling in EEG data"
% Journal of Neuroscience Methods 168 (2008) 494�499

%W.D. Penny et al., "Testing for nested oscillation"
%Journal of Neuroscience Methods 174 (2008) 50�61

%DIMITRIADIS STAVROS 9/2013  & N.Laskaris 14/2/2015
%http://users.auth.gr/~stdimitr/index.html

%get the phase of the low-frequency band
% this is just filtering 
[bb_p,aa_p]=butter(3,[Pf1/(srate/2),Pf2/(srate/2)]);
low_filtered_signals=filtfilt(bb_p,aa_p,signals')';
Phase_signals=angle(hilbert(low_filtered_signals'))'; % this is getting the phase time series
Ntrials=size(signals,1);

%get the phase of high-frequency band

%STEP 1: Filtering the original signal in the range of high-frequency range
                               % just filtering
[bb,aa]=butter(3,[Af1/(srate/2),Af2/(srate/2)]);
high_filtered_signals=filtfilt(bb,aa,signals')';

%STEP 2:Get the analytic signal 
Env_high_filtered_signals=abs(hilbert(high_filtered_signals'))'; % getting the amplitude envelope

%STEP 3: Filtering the obrained envelope of the high-frequency range within the
%frequency range of the low-frequency band
lowfromhigh=filtfilt(bb_p,aa_p,Env_high_filtered_signals')'; 
low_Env_high_filtered_signals=lowfromhigh-repmat(mean(lowfromhigh),Ntrials,1);

%STEP 4:Get the phase
Amp_phase_signals=angle(hilbert(low_Env_high_filtered_signals'))';

Ntime=size(signals,2);

temporal_plv=[]; 
for ii=1:(Ntime-window)/step
   tt=[(ii-1)*step+1:(ii-1)*step+window];
   plv=abs(sum(sum(exp(1i*(Phase_signals(:,tt)-Amp_phase_signals(:,tt))))))/(Ntrials*(window));
   temporal_plv(ii)=plv;
   Times(ii)=tt(round(window/2));end
   

end
