# Supplementary material for: A novel biomarker of amnestic MCI based on dynamic cross-frequency coupling patterns during cognitive brain responses
Source: Front Neurosci. 2015 Oct 20;9:350. doi: 10.3389/fnins.2015.00350 (PMC4611062; doi:10.3389/fnins.2015.00350)
Supplement: Supplementary file 1 [file CFC_patterns_MCI_biomarker.ZIP › CFC_patterns_MCI_biomarker/stack_plot.m]

function Y=stack_plot(X,step);
%
% this m-file seperate the curves with a step 
% so as to be ready to be plotted as a stack with the first one at the bottom
% Y=forplot(X,step);

Y=X;[N,p]=size(X);

for i=1:N;
  Y(i,:)= X(i,:)+ step*(i-1);
end
